# Supplementary material for: Investigating the role of super-enhancer RNAs underlying embryonic stem cell differentiation
Source: BMC Genomics. 2019 Dec 30;20(Suppl 10):896. doi: 10.1186/s12864-019-6293-x (PMC6936076; doi:10.1186/s12864-019-6293-x)
Supplement: Supplementary file 2 — Additional file 2. Lists of identified stage-specific seRNAs. [file 12864_2019_6293_MOESM2_ESM.xlsx]

## Sheet: Additional File 2
Additional file 2 – Lists of identified stage-specific seRNAs
Early stage-specific seRNAs	Late stage-specific seRNAs
chr10:101643391-101643396	chr11:11204503-11204513
chr10:111747405-111747410	chr11:2152575-2152590
chr10:132011797-132011820	chr11:2153576-2153579
chr10:16932413-16932437	chr11:2153590-2153601
chr11:10326374-10326394	chr11:2153605-2153619
chr11:34012712-34012718	chr11:35160552-35160571
chr11:5302089-5302094	chr11:65267705-65267716
chr11:63953135-63953159	chr11:85195189-85195205
chr11:7369947-7369952	chr12:52399764-52399789
chr11:77795673-77795689	chr12:91498004-91498039
chr12:133081989-133081996	chr13:49822746-49822757
chr12:133240734-133240764	chr14:101180933-101180947
chr12:56497962-56497992	chr14:32545477-32545489
chr12:6981835-6981844	chr14:44709315-44709338
chr12:77730114-77730120	chr14:54342069-54342074
chr13:38320384-38320418	chr14:55032819-55032833
chr14:21748277-21748286	chr15:42565023-42565070
chr14:74816536-74816574	chr16:4415224-4415236
chr16:20367584-20367628	chr16:57514277-57514327
chr16:3118203-3118241	chr16:84829075-84829085
chr16:49890016-49890029	chr17:38498281-38498300
chr16:67969394-67969408	chr17:47370245-47370262
chr16:69791710-69791739	chr17:48261749-48261844
chr17:30487950-30487952	chr17:72734505-72734521
chr17:34956422-34956438	chr17:72764600-72764690
chr17:47890386-47890403	chr17:7757263-7757357
chr17:4851434-4851461	chr17:7788704-7788747
chr17:74497400-74497411	chr17:78083748-78083757
chr17:76181184-76181206	chr18:5721892-5721909
chr17:79989976-79990030	chr18:65434418-65434424
chr17:8151449-8151506	chr18:77723438-77723444
chr19:18283959-18283993	chr19:4582421-4582426
chr19:42573654-42573726	chr19:54377633-54377725
chr19:42891577-42891623	chr1:119923160-119923184
chr19:44012170-44012191	chr1:145176389-145176406
chr19:46009870-46009897	chr1:192543422-192543432
chr19:8512160-8512163	chr1:22307626-22307649
chr19:9676025-9676030	chr1:85039866-85039883
chr1:113366318-113366325	chr20:13186643-13186668
chr1:174843741-174843744	chr20:57226655-57226675
chr1:180717504-180717514	chr2:133012132-133012175
chr1:203453151-203453163	chr2:160627984-160627987
chr1:226071797-226071822	chr2:27296691-27296699
chr1:37784238-37784266	chr2:30453740-30453747
chr1:46049600-46049610	chr2:48544763-48544768
chr1:6298813-6298820	chr3:107712465-107712477
chr20:25371674-25371727	chr3:156322310-156322314
chr20:37506621-37506625	chr3:179165130-179165135
chr20:44035182-44035185	chr4:166263357-166263493
chr21:40720641-40720665	chr4:2011054-2011071
chr22:31652320-31652352	chr4:20253897-20253905
chr22:38716047-38716051	chr4:70032343-70032354
chr2:202776213-202776222	chr4:70707713-70707716
chr2:203103440-203103452	chr4:88904446-88904460
chr2:231586774-231586782	chr5:151043071-151043166
chr2:238969375-238969397	chr5:153854814-153854825
chr2:33820689-33820698	chr5:153855212-153855222
chr2:42706291-42706297	chr5:153858046-153858049
chr2:74408903-74408905	chr5:153858071-153858085
chr2:8534214-8534219	chr6:118895550-118895560
chr2:88642608-88642609	chr6:131049770-131049773
chr3:109057451-109057460	chr6:137106709-137106722
chr3:120500162-120500171	chr6:24910924-24910970
chr3:129696715-129696740	chr6:52652232-52652238
chr3:185279890-185279917	chr7:12106548-12106554
chr3:98044020-98044032	chr7:121151163-121151173
chr4:113566800-113566805	chr7:134220360-134220368
chr4:122740685-122740697	chr8:24771037-24771049
chr4:26022814-26022823	chr8:9744245-9744246
chr4:39274680-39274684	chr9:34647834-34647871
chr5:115383348-115383353	chrM:1886-1931
chr5:130341721-130341741	chrM:2854-2922
chr5:138751193-138751196	chrX:103031625-103031656
chr5:149792614-149792625	chrX:132568824-132568851
chr5:80434077-80434082	chrX:139846743-139846777
chr6:16763618-16763624	chrX:139865899-139865910
chr6:167641759-167641804	chrX:139866595-139866724
chr6:27106348-27106361	chrX:77161004-77161007
chr6:27832879-27832901
chr6:30449373-30449383
chr6:30774805-30774811
chr7:100552090-100552101
chr7:100946049-100946091
chr7:150759072-150759077
chr7:2910374-2910391
chr7:70159011-70159050
chr7:76693811-76693823
chr8:145655882-145655904
chr8:70963473-70963506
chr9:133968754-133968762
chr9:139257804-139257846
chr9:80886632-80886636
chr9:86594486-86594502
chrX:16789957-16789972
chrX:69623884-69623886
