# Supplementary material for: Investigating the role of super-enhancer RNAs underlying embryonic stem cell differentiation
Source: BMC Genomics. 2019 Dec 30;20(Suppl 10):896. doi: 10.1186/s12864-019-6293-x (PMC6936076; doi:10.1186/s12864-019-6293-x)
Supplement: Supplementary file 3 — Additional file 3. GO terms of early stage-specific seRNA-associated genes (All pooled). [file 12864_2019_6293_MOESM3_ESM.xlsx]

## Sheet: Additional File 3
Additional file 3 – GO terms of early stage-specific seRNA-associated genes (All pooled)
ID	Description	p-value	q-value FDR B&H
GO:0034660	ncRNA metabolic process	2.5e-15	1.38e-11
GO:0034470	ncRNA processing	1.09e-13	3.02e-10
GO:0006396	RNA processing	6.47e-12	1.19e-08
GO:0006364	rRNA processing	1.27e-10	1.75e-07
GO:0016072	rRNA metabolic process	2.62e-10	2.89e-07
GO:0006412	translation	2.65e-09	2.44e-06
GO:0022613	ribonucleoprotein complex biogenesis	3.89e-09	3.07e-06
GO:0019080	viral gene expression	5.29e-09	3.65e-06
GO:0042254	ribosome biogenesis	1e-08	6.04e-06
GO:0044033	multi-organism metabolic process	1.09e-08	6.04e-06
GO:0043043	peptide biosynthetic process	1.22e-08	6.14e-06
GO:0019083	viral transcription	3e-08	1.38e-05
GO:0043604	amide biosynthetic process	4.84e-08	1.79e-05
GO:0006614	SRP-dependent cotranslational protein targeting to membrane	4.86e-08	1.79e-05
GO:0006413	translational initiation	4.87e-08	1.79e-05
GO:0016071	mRNA metabolic process	9.4e-08	3.24e-05
GO:0006613	cotranslational protein targeting to membrane	1.45e-07	4.72e-05
GO:0045047	protein targeting to ER	1.69e-07	4.93e-05
GO:0006518	peptide metabolic process	1.7e-07	4.93e-05
GO:0044265	cellular macromolecule catabolic process	2.75e-07	7.53e-05
GO:0072599	establishment of protein localization to endoplasmic reticulum	2.99e-07	7.53e-05
GO:0009057	macromolecule catabolic process	3e-07	7.53e-05
GO:0072594	establishment of protein localization to organelle	3.95e-07	9.47e-05
GO:1901566	organonitrogen compound biosynthetic process	4.3e-07	9.51e-05
GO:0000184	nuclear-transcribed mRNA catabolic process, nonsense-mediated decay	4.31e-07	9.51e-05
GO:0043603	cellular amide metabolic process	7.07e-07	0.00015
GO:0006401	RNA catabolic process	1.46e-06	0.000299
GO:0006605	protein targeting	2.92e-06	0.000558
GO:0006399	tRNA metabolic process	2.93e-06	0.000558
GO:0070972	protein localization to endoplasmic reticulum	3.2e-06	0.000589
GO:0009451	RNA modification	3.58e-06	0.000618
GO:0044248	cellular catabolic process	3.58e-06	0.000618
GO:1901575	organic substance catabolic process	5.08e-06	0.00085
GO:0022402	cell cycle process	5.87e-06	0.000953
GO:0000278	mitotic cell cycle	8.68e-06	0.00137
GO:0033365	protein localization to organelle	1.07e-05	0.00164
GO:0000956	nuclear-transcribed mRNA catabolic process	1.78e-05	0.00263
GO:0006402	mRNA catabolic process	1.81e-05	0.00263
GO:0044764	multi-organism cellular process	1.9e-05	0.00268
GO:0002181	cytoplasmic translation	2.29e-05	0.00316
GO:0016032	viral process	2.35e-05	0.00317
GO:0044772	mitotic cell cycle phase transition	2.99e-05	0.00388
GO:0044419	interspecies interaction between organisms	3.12e-05	0.00388
GO:0044403	symbiont process	3.12e-05	0.00388
GO:0006612	protein targeting to membrane	3.17e-05	0.00388
GO:0007049	cell cycle	3.29e-05	0.00395
GO:0000070	mitotic sister chromatid segregation	3.93e-05	0.00453
GO:0044770	cell cycle phase transition	3.94e-05	0.00453
GO:0033047	regulation of mitotic sister chromatid segregation	4.38e-05	0.00493
GO:1903047	mitotic cell cycle process	5.69e-05	0.00628
GO:0030071	regulation of mitotic metaphase/anaphase transition	6.28e-05	0.0068
GO:1902099	regulation of metaphase/anaphase transition of cell cycle	7.41e-05	0.00787
GO:0034655	nucleobase-containing compound catabolic process	7.59e-05	0.0079
GO:0007091	metaphase/anaphase transition of mitotic cell cycle	8.71e-05	0.0089
GO:0034622	cellular protein-containing complex assembly	9.41e-05	0.00945
GO:0031054	pre-miRNA processing	9.94e-05	0.0097
GO:0010965	regulation of mitotic sister chromatid separation	0.000102	0.0097
GO:0044784	metaphase/anaphase transition of cell cycle	0.000102	0.0097
GO:0000470	maturation of LSU-rRNA	0.000107	0.0101
GO:0019058	viral life cycle	0.000118	0.0108
GO:0043161	proteasome-mediated ubiquitin-dependent protein catabolic process	0.000133	0.012
GO:0051306	mitotic sister chromatid separation	0.000138	0.0123
GO:0007178	transmembrane receptor protein serine/threonine kinase signaling pathway	0.000173	0.0149
GO:0033045	regulation of sister chromatid segregation	0.000175	0.0149
GO:0051276	chromosome organization	0.000176	0.0149
GO:0051794	regulation of timing of catagen	0.000191	0.016
GO:0001714	endodermal cell fate specification	0.000195	0.0161
GO:0010501	RNA secondary structure unwinding	0.000204	0.0163
GO:0001711	endodermal cell fate commitment	0.000204	0.0163
GO:0044270	cellular nitrogen compound catabolic process	0.000217	0.0171
GO:0046700	heterocycle catabolic process	0.000235	0.0183
GO:0042273	ribosomal large subunit biogenesis	0.000277	0.0209
GO:0007346	regulation of mitotic cell cycle	0.00028	0.0209
GO:0051797	regulation of hair follicle development	0.00028	0.0209
GO:0002009	morphogenesis of an epithelium	0.000284	0.0209
GO:0006511	ubiquitin-dependent protein catabolic process	0.000297	0.0216
GO:0070203	regulation of establishment of protein localization to telomere	0.000316	0.0226
GO:0006886	intracellular protein transport	0.000332	0.0235
GO:0019439	aromatic compound catabolic process	0.000345	0.0241
GO:0010586	miRNA metabolic process	0.000376	0.026
GO:0019941	modification-dependent protein catabolic process	0.000388	0.0264
GO:0010498	proteasomal protein catabolic process	0.000448	0.0299
GO:0000154	rRNA modification	0.000449	0.0299
GO:0048819	regulation of hair follicle maturation	0.000465	0.0305
GO:0070202	regulation of establishment of protein localization to chromosome	0.000482	0.0313
GO:0043632	modification-dependent macromolecule catabolic process	0.000502	0.0322
GO:0090092	regulation of transmembrane receptor protein serine/threonine kinase signaling pathway	0.000558	0.0354
GO:0051340	regulation of ligase activity	0.000586	0.0368
GO:1901361	organic cyclic compound catabolic process	0.000613	0.038
GO:0051351	positive regulation of ligase activity	0.000653	0.0398
GO:0048729	tissue morphogenesis	0.000656	0.0398
GO:1901990	regulation of mitotic cell cycle phase transition	0.000709	0.0425
