# Supplementary material for: Investigating the role of super-enhancer RNAs underlying embryonic stem cell differentiation
Source: BMC Genomics. 2019 Dec 30;20(Suppl 10):896. doi: 10.1186/s12864-019-6293-x (PMC6936076; doi:10.1186/s12864-019-6293-x)
Supplement: Supplementary file 4 — Additional file 4. GO terms of late stage-specific seRNA-associated genes (All pooled). [file 12864_2019_6293_MOESM4_ESM.xlsx]

## Sheet: Additional File 4
Additional file 4 – GO terms of late stage-specific seRNA-associated genes (All pooled)
ID	Name	p-value	q-value FDR B&H
GO:0048863	stem cell differentiation	4.12e-08	0.000167
GO:0003007	heart morphogenesis	6.73e-08	0.000167
GO:0010629	negative regulation of gene expression	1.79e-07	0.00023
GO:0007507	heart development	1.85e-07	0.00023
GO:0022613	ribonucleoprotein complex biogenesis	3.54e-07	0.000351
GO:0003206	cardiac chamber morphogenesis	7.32e-07	0.000606
GO:0016071	mRNA metabolic process	1.22e-06	0.000866
GO:2000113	negative regulation of cellular macromolecule biosynthetic process	1.4e-06	0.000868
GO:0010558	negative regulation of macromolecule biosynthetic process	5.52e-06	0.00305
GO:0051172	negative regulation of nitrogen compound metabolic process	7.06e-06	0.00351
GO:0001568	blood vessel development	1.15e-05	0.00411
GO:0031327	negative regulation of cellular biosynthetic process	1.18e-05	0.00411
GO:0009890	negative regulation of biosynthetic process	1.19e-05	0.00411
GO:0072358	cardiovascular system development	1.27e-05	0.00411
GO:0072359	circulatory system development	1.27e-05	0.00411
GO:0003205	cardiac chamber development	1.41e-05	0.00411
GO:0045892	negative regulation of transcription, DNA-templated	1.41e-05	0.00411
GO:0003208	cardiac ventricle morphogenesis	1.9e-05	0.00505
GO:0051216	cartilage development	2.05e-05	0.00505
GO:0051253	negative regulation of RNA metabolic process	2.11e-05	0.00505
GO:0006402	mRNA catabolic process	2.14e-05	0.00505
GO:0060485	mesenchyme development	2.66e-05	0.00559
GO:1902679	negative regulation of RNA biosynthetic process	2.66e-05	0.00559
GO:0001944	vasculature development	2.7e-05	0.00559
GO:0001503	ossification	3.08e-05	0.00611
GO:0006401	RNA catabolic process	3.41e-05	0.00639
GO:0045934	negative regulation of nucleobase-containing compound metabolic process	3.48e-05	0.00639
GO:1903507	negative regulation of nucleic acid-templated transcription	3.64e-05	0.00646
GO:0009790	embryo development	4.19e-05	0.00717
GO:0048864	stem cell development	5.44e-05	0.009
GO:0060429	epithelium development	5.91e-05	0.00946
GO:0060317	cardiac epithelial to mesenchymal transition	6.16e-05	0.00955
GO:0001837	epithelial to mesenchymal transition	6.4e-05	0.00963
GO:0048514	blood vessel morphogenesis	7.18e-05	0.0105
GO:0030198	extracellular matrix organization	7.58e-05	0.0108
GO:0043062	extracellular structure organization	7.91e-05	0.0109
GO:0048762	mesenchymal cell differentiation	8.84e-05	0.0117
GO:0003211	cardiac ventricle formation	8.98e-05	0.0117
GO:0061448	connective tissue development	9.26e-05	0.0118
GO:0000956	nuclear-transcribed mRNA catabolic process	9.94e-05	0.0123
GO:0009952	anterior/posterior pattern specification	0.000103	0.0125
GO:0009887	animal organ morphogenesis	0.000113	0.0134
GO:0060411	cardiac septum morphogenesis	0.000121	0.0136
GO:0001570	vasculogenesis	0.000121	0.0136
GO:0030199	collagen fibril organization	0.000123	0.0136
GO:0048598	embryonic morphogenesis	0.000126	0.0136
GO:0014031	mesenchymal cell development	0.000133	0.014
GO:0098911	regulation of ventricular cardiac muscle cell action potential	0.000138	0.014
GO:0051601	exocyst localization	0.000138	0.014
GO:0007389	pattern specification process	0.000146	0.0141
GO:0042254	ribosome biogenesis	0.000146	0.0141
GO:0035265	organ growth	0.000147	0.0141
GO:0001502	cartilage condensation	0.000183	0.0168
GO:0098743	cell aggregation	0.000183	0.0168
GO:0006396	RNA processing	0.00019	0.0171
GO:0048568	embryonic organ development	0.000202	0.0175
GO:0003207	cardiac chamber formation	0.000203	0.0175
GO:0048738	cardiac muscle tissue development	0.000205	0.0175
GO:0060038	cardiac muscle cell proliferation	0.00022	0.0185
GO:0070848	response to growth factor	0.000242	0.02
GO:0048729	tissue morphogenesis	0.000299	0.0243
GO:0001649	osteoblast differentiation	0.000309	0.0248
GO:0086002	cardiac muscle cell action potential involved in contraction	0.000331	0.0261
GO:0006489	dolichyl diphosphate biosynthetic process	0.000348	0.0261
GO:0086073	bundle of His cell-Purkinje myocyte adhesion involved in cell communication	0.000348	0.0261
GO:0046465	dolichyl diphosphate metabolic process	0.000348	0.0261
GO:0003002	regionalization	0.000376	0.0278
GO:0003198	epithelial to mesenchymal transition involved in endocardial cushion formation	0.000393	0.0287
GO:0045669	positive regulation of osteoblast differentiation	0.000418	0.0297
GO:0002009	morphogenesis of an epithelium	0.000419	0.0297
GO:0001501	skeletal system development	0.000442	0.0309
GO:0022618	ribonucleoprotein complex assembly	0.000448	0.0309
GO:0071363	cellular response to growth factor stimulus	0.0005	0.034
GO:0060347	heart trabecula formation	0.000525	0.0349
GO:0003229	ventricular cardiac muscle tissue development	0.000527	0.0349
GO:0003231	cardiac ventricle development	0.000563	0.0368
GO:0086042	cardiac muscle cell-cardiac muscle cell adhesion	0.000596	0.0384
GO:0045595	regulation of cell differentiation	0.000615	0.0391
GO:0060343	trabecula formation	0.000635	0.0399
GO:0002011	morphogenesis of an epithelial sheet	0.00066	0.0409
GO:0007368	determination of left/right symmetry	0.000685	0.042
GO:0003343	septum transversum development	0.000719	0.0425
GO:0003165	Purkinje myocyte development	0.000719	0.0425
GO:0003342	proepicardium development	0.000719	0.0425
GO:0071826	ribonucleoprotein complex subunit organization	0.00073	0.0426
GO:0055017	cardiac muscle tissue growth	0.000813	0.0466
GO:0001974	blood vessel remodeling	0.000817	0.0466
GO:0000122	negative regulation of transcription by RNA polymerase II	0.00085	0.048
GO:0003214	cardiac left ventricle morphogenesis	0.000878	0.049
GO:0034629	cellular protein-containing complex localization	0.000894	0.0492
GO:0006357	regulation of transcription by RNA polymerase II	0.000909	0.0492
GO:0060284	regulation of cell development	0.000912	0.0492
