# Supplementary material for: Investigating the role of super-enhancer RNAs underlying embryonic stem cell differentiation
Source: BMC Genomics. 2019 Dec 30;20(Suppl 10):896. doi: 10.1186/s12864-019-6293-x (PMC6936076; doi:10.1186/s12864-019-6293-x)
Supplement: Supplementary file 5 — Additional file 5. GO terms of individual late stage-specific seRNA-associated genes, related to Fig. 5. [file 12864_2019_6293_MOESM5_ESM.xlsx]

## Sheet: chr17_48261749_48261844_bp
GO.ID	Term	q-value
GO:0061448	connective tissue development	1.7e-05
GO:0001501	skeletal system development	0.00028
GO:0030199	collagen fibril organization	0.00061
GO:0030574	collagen catabolic process	0.00095
GO:0010038	response to metal ion	0.001
GO:0044243	multicellular organismal catabolic process	0.00113
GO:0030198	extracellular matrix organization	0.00129
GO:0043062	extracellular structure organization	0.00129
GO:0003144	embryonic heart tube formation	0.00134
GO:0003218	cardiac left ventricle formation	0.00134
GO:0006663	platelet activating factor biosynthetic process	0.00134
GO:0060003	copper ion export	0.00134
GO:0060021	palate development	0.00165
GO:0001667	ameboidal-type cell migration	0.0018
GO:0048644	muscle organ morphogenesis	0.00194
GO:0032963	collagen metabolic process	0.00252
GO:0015677	copper ion import	0.00269
GO:0033591	response to L-ascorbic acid	0.00269
GO:0035989	tendon development	0.00269
GO:0046469	platelet activating factor metabolic process	0.00269
GO:0044259	multicellular organismal macromolecule metabolic process	0.00279
GO:0044236	multicellular organism metabolic process	0.00336
GO:0009887	animal organ morphogenesis	0.00359
GO:0010035	response to inorganic substance	0.00375
GO:0051384	response to glucocorticoid	0.00388
GO:0001704	formation of primary germ layer	0.00399
GO:0048646	anatomical structure formation involved in morphogenesis	0.00401
GO:0003219	cardiac right ventricle formation	0.00403
GO:0007181	transforming growth factor beta receptor complex assembly	0.00403
GO:0015680	intracellular copper ion transport	0.00403
GO:1903225	negative regulation of endodermal cell differentiation	0.00403
GO:0031960	response to corticosteroid	0.00479
GO:0009629	response to gravity	0.00537
GO:0045112	integrin biosynthetic process	0.00537
GO:0001838	embryonic epithelial tube formation	0.00565
GO:0072175	epithelial tube formation	0.00631
GO:0035434	copper ion transmembrane transport	0.00671
GO:0060613	fat pad development	0.00671
GO:0051216	cartilage development	0.007
GO:0016331	morphogenesis of embryonic epithelium	0.00714
GO:0035148	tube formation	0.00743
GO:0002009	morphogenesis of an epithelium	0.00774
GO:0007507	heart development	0.00781
GO:0060536	cartilage morphogenesis	0.00804
GO:1903026	negative regulation of RNA polymerase II regulatory region sequence-specific DNA binding	0.00804
GO:1903224	regulation of endodermal cell differentiation	0.00804
GO:2000542	negative regulation of gastrulation	0.00804
GO:0016477	cell migration	0.00815
GO:0007369	gastrulation	0.00848
GO:0001568	blood vessel development	0.00857
GO:0048598	embryonic morphogenesis	0.00923
GO:0001944	vasculature development	0.0093
GO:0035295	tube development	0.0093
GO:0003214	cardiac left ventricle morphogenesis	0.00938
GO:0010042	response to manganese ion	0.00938
GO:1903025	regulation of RNA polymerase II regulatory region sequence-specific DNA binding	0.00938
GO:1904627	response to phorbol 13-acetate 12-myristate	0.00938
GO:0072358	cardiovascular system development	0.00945
GO:0048705	skeletal system morphogenesis	0.00959
GO:0003207	cardiac chamber formation	0.01071
GO:0003211	cardiac ventricle formation	0.01071
GO:0042340	keratan sulfate catabolic process	0.01071
GO:0060707	trophoblast giant cell differentiation	0.01071
GO:0048513	animal organ development	0.01149
GO:0048870	cell motility	0.01159
GO:0051674	localization of cell	0.01159
GO:0048729	tissue morphogenesis	0.01189
GO:0001502	cartilage condensation	0.01204
GO:0006878	cellular copper ion homeostasis	0.01204
GO:0060485	mesenchyme development	0.01406
GO:0010288	response to lead ion	0.0147
GO:0035313	wound healing, spreading of epidermal cells	0.0147
GO:0036151	phosphatidylcholine acyl-chain remodeling	0.0147
GO:0046688	response to copper ion	0.0147
GO:0055070	copper ion homeostasis	0.0147
GO:0098743	cell aggregation	0.0147
GO:0003007	heart morphogenesis	0.01485
GO:0001829	trophectodermal cell differentiation	0.01603
GO:0006825	copper ion transport	0.01603
GO:0030325	adrenal gland development	0.01603
GO:0003215	cardiac right ventricle morphogenesis	0.01735
GO:2000678	negative regulation of transcription regulatory region DNA binding	0.01868
GO:0048562	embryonic organ morphogenesis	0.01951
GO:0040011	locomotion	0.01955
GO:0001937	negative regulation of endothelial cell proliferation	0.02
GO:0045992	negative regulation of embryonic development	0.02
GO:0009653	anatomical structure morphogenesis	0.0208
GO:0006882	cellular zinc ion homeostasis	0.02132
GO:0000122	negative regulation of transcription from RNA polymerase II promoter	0.02174
GO:0016577	histone demethylation	0.02264
GO:0055069	zinc ion homeostasis	0.02264
GO:0010470	regulation of gastrulation	0.02395
GO:0018146	keratan sulfate biosynthetic process	0.02395
GO:0006482	protein demethylation	0.02527
GO:0008214	protein dealkylation	0.02527
GO:0060325	face morphogenesis	0.02527
GO:0032964	collagen biosynthetic process	0.02658
GO:0060706	cell differentiation involved in embryonic placenta development	0.02658
GO:0007595	lactation	0.02789
GO:0044319	wound healing, spreading of cells	0.02789

## Sheet: chr6_118895550_118895560_bp
GO.ID	Term	q-value
GO:0016260	selenocysteine biosynthetic process	0.0018
GO:1904383	response to sodium phosphate	0.0018
GO:1904585	response to putrescine	0.0018
GO:1904586	cellular response to putrescine	0.0018
GO:1990828	hepatocyte dedifferentiation	0.0018
GO:0010792	DNA double-strand break processing involved in repair via single-strand annealing	0.0037
GO:0016259	selenocysteine metabolic process	0.0037
GO:0060474	positive regulation of flagellated sperm motility involved in capacitation	0.0037
GO:1901355	response to rapamycin	0.0037
GO:1905661	regulation of telomerase RNA reverse transcriptase activity	0.0037
GO:1905663	positive regulation of telomerase RNA reverse transcriptase activity	0.0037
GO:0042752	regulation of circadian rhythm	0.0042
GO:0007181	transforming growth factor beta receptor complex assembly	0.0055
GO:0019800	peptide cross-linking via chondroitin 4-sulfate glycosaminoglycan	0.0055
GO:0045002	double-strand break repair via single-strand annealing	0.0055
GO:0097167	circadian regulation of translation	0.0055
GO:1903510	mucopolysaccharide metabolic process	0.0057
GO:0042493	response to drug	0.0058
GO:0061042	vascular wound healing	0.0073
GO:1903377	negative regulation of oxidative stress-induced neuron intrinsic apoptotic signaling pathway	0.0073
GO:1901317	regulation of flagellated sperm motility	0.0091
GO:1902093	positive regulation of flagellated sperm motility	0.0091
GO:2000344	positive regulation of acrosome reaction	0.0091
GO:0030203	glycosaminoglycan metabolic process	0.01
GO:0043524	negative regulation of neuron apoptotic process	0.0105
GO:0006022	aminoglycan metabolic process	0.0107
GO:0007263	nitric oxide mediated signal transduction	0.011
GO:0036480	neuron intrinsic apoptotic signaling pathway in response to oxidative stress	0.011
GO:0043696	dedifferentiation	0.011
GO:0043697	cell dedifferentiation	0.011
GO:0045472	response to ether	0.011
GO:0071732	cellular response to nitric oxide	0.011
GO:1903376	regulation of oxidative stress-induced neuron intrinsic apoptotic signaling pathway	0.011
GO:1905516	positive regulation of fertilization	0.011
GO:0071731	response to nitric oxide	0.0128
GO:1902074	response to salt	0.0128
GO:0042340	keratan sulfate catabolic process	0.0146
GO:0060046	regulation of acrosome reaction	0.0146
GO:1902170	cellular response to reactive nitrogen species	0.0146
GO:0001682	tRNA 5'-leader removal	0.0164
GO:0018149	peptide cross-linking	0.0164
GO:0060055	angiogenesis involved in wound healing	0.0164
GO:0061158	3'-UTR-mediated mRNA destabilization	0.0164
GO:0007623	circadian rhythm	0.0171
GO:1901215	negative regulation of neuron death	0.0174
GO:0009070	serine family amino acid biosynthetic process	0.0182
GO:0048240	sperm capacitation	0.0182
GO:1904355	positive regulation of telomere capping	0.0182
GO:0080154	regulation of fertilization	0.02
GO:1903204	negative regulation of oxidative stress-induced neuron death	0.02
GO:0043523	regulation of neuron apoptotic process	0.0207
GO:1903203	regulation of oxidative stress-induced neuron death	0.0236
GO:0051402	neuron apoptotic process	0.025
GO:0036475	neuron death in response to oxidative stress	0.0254
GO:1902176	negative regulation of oxidative stress-induced intrinsic apoptotic signaling pathway	0.0254
GO:2000352	negative regulation of endothelial cell apoptotic process	0.0254
GO:0007340	acrosome reaction	0.0272
GO:0007588	excretion	0.029
GO:0034599	cellular response to oxidative stress	0.0304
GO:0000729	DNA double-strand break processing	0.0307
GO:0061157	mRNA destabilization	0.0307
GO:1904353	regulation of telomere capping	0.0307
GO:0006310	DNA recombination	0.0319
GO:0018146	keratan sulfate biosynthetic process	0.0325
GO:0030204	chondroitin sulfate metabolic process	0.0325
GO:0050654	chondroitin sulfate proteoglycan metabolic process	0.0325
GO:0071392	cellular response to estradiol stimulus	0.0325
GO:0050779	RNA destabilization	0.0343
GO:1904036	negative regulation of epithelial cell apoptotic process	0.0343
GO:2000351	regulation of endothelial cell apoptotic process	0.0343
GO:1902175	regulation of oxidative stress-induced intrinsic apoptotic signaling pathway	0.0361
GO:1901214	regulation of neuron death	0.0373
GO:0030198	extracellular matrix organization	0.0377
GO:0043062	extracellular structure organization	0.0377
GO:0070887	cellular response to chemical stimulus	0.0392
GO:0048511	rhythmic process	0.0394
GO:0051253	negative regulation of RNA metabolic process	0.0411
GO:0002931	response to ischemia	0.0414
GO:0051602	response to electrical stimulus	0.0414
GO:0072577	endothelial cell apoptotic process	0.0414
GO:0042221	response to chemical	0.0429
GO:0009069	serine family amino acid metabolic process	0.0431
GO:0042339	keratan sulfate metabolic process	0.0431
GO:0061014	positive regulation of mRNA catabolic process	0.0431
GO:1903959	regulation of anion transmembrane transport	0.0431
GO:0051973	positive regulation of telomerase activity	0.0449
GO:0070997	neuron death	0.0453
GO:0048255	mRNA stabilization	0.0467
GO:0071242	cellular response to ammonium ion	0.0467
GO:1900408	negative regulation of cellular response to oxidative stress	0.0484
GO:1903202	negative regulation of oxidative stress-induced cell death	0.0484
GO:0030199	collagen fibril organization	0.0502
GO:0044273	sulfur compound catabolic process	0.0502
GO:1902883	negative regulation of response to oxidative stress	0.0502
GO:2000243	positive regulation of reproductive process	0.0502
GO:0006790	sulfur compound metabolic process	0.0507
GO:0043489	RNA stabilization	0.0519
GO:1902373	negative regulation of mRNA catabolic process	0.0519
GO:0006027	glycosaminoglycan catabolic process	0.0537
GO:0006026	aminoglycan catabolic process	0.0554

## Sheet: chr19_4582421_4582426_bp
GO.ID	Term	q-value
GO:0030239	myofibril assembly	7.7e-08
GO:0006941	striated muscle contraction	1.1e-07
GO:0010927	cellular component assembly involved in morphogenesis	1.1e-06
GO:0051146	striated muscle cell differentiation	1.1e-06
GO:0045214	sarcomere organization	2.5e-06
GO:0006936	muscle contraction	2.5e-06
GO:0055002	striated muscle cell development	3.9e-06
GO:0061061	muscle structure development	5.6e-06
GO:0055001	muscle cell development	6.6e-06
GO:0071688	striated muscle myosin thick filament assembly	7e-06
GO:0003012	muscle system process	8.9e-06
GO:0007517	muscle organ development	9.3e-06
GO:0042692	muscle cell differentiation	9.8e-06
GO:0030029	actin filament-based process	1.2e-05
GO:0031032	actomyosin structure organization	1.4e-05
GO:0002074	extraocular skeletal muscle development	1.4e-05
GO:0031033	myosin filament organization	1.4e-05
GO:0031034	myosin filament assembly	1.4e-05
GO:0030036	actin cytoskeleton organization	9.6e-05
GO:0043010	camera-type eye development	0.00011
GO:0001654	eye development	0.00019
GO:0014706	striated muscle tissue development	0.00019
GO:0060537	muscle tissue development	0.00022
GO:0007519	skeletal muscle tissue development	0.00026
GO:0060538	skeletal muscle organ development	0.0003
GO:0070925	organelle assembly	0.0006
GO:0010830	regulation of myotube differentiation	0.00063
GO:0007423	sensory organ development	0.00077
GO:0048646	anatomical structure formation involved in morphogenesis	0.00094
GO:0055117	regulation of cardiac muscle contraction	0.00127
GO:0097435	supramolecular fiber organization	0.00136
GO:0003168	Purkinje myocyte differentiation	0.00159
GO:0003285	septum secundum development	0.00159
GO:0035585	calcium-mediated signaling using extracellular calcium source	0.00159
GO:0060927	cardiac pacemaker cell fate commitment	0.00159
GO:0060929	atrioventricular node cell fate commitment	0.00159
GO:0006942	regulation of striated muscle contraction	0.00176
GO:0051153	regulation of striated muscle cell differentiation	0.00263
GO:0014902	myotube differentiation	0.00274
GO:0003008	system process	0.00277
GO:0007010	cytoskeleton organization	0.00292
GO:0003165	Purkinje myocyte development	0.00318
GO:0003166	bundle of His development	0.00318
GO:0003292	cardiac septum cell differentiation	0.00318
GO:0055011	atrial cardiac muscle cell differentiation	0.00318
GO:0055014	atrial cardiac muscle cell development	0.00318
GO:0060922	atrioventricular node cell differentiation	0.00318
GO:0060928	atrioventricular node cell development	0.00318
GO:0060932	His-Purkinje system cell differentiation	0.00318
GO:0098912	membrane depolarization during atrial cardiac muscle cell action potential	0.00318
GO:0060048	cardiac muscle contraction	0.00431
GO:0061337	cardiac conduction	0.00431
GO:0006937	regulation of muscle contraction	0.00458
GO:0002457	T cell antigen processing and presentation	0.00476
GO:0003162	atrioventricular node development	0.00476
GO:0003164	His-Purkinje system development	0.00476
GO:0003221	right ventricular cardiac muscle tissue morphogenesis	0.00476
GO:0003342	proepicardium development	0.00476
GO:0003343	septum transversum development	0.00476
GO:0003350	pulmonary myocardium development	0.00476
GO:0010735	positive regulation of transcription via serum response element binding	0.00476
GO:0051891	positive regulation of cardioblast differentiation	0.00476
GO:0055005	ventricular cardiac myofibril assembly	0.00476
GO:0060926	cardiac pacemaker cell development	0.00476
GO:0060971	embryonic heart tube left/right pattern formation	0.00476
GO:0061484	hematopoietic stem cell homeostasis	0.00476
GO:0032501	multicellular organismal process	0.00618
GO:0032596	protein transport into membrane raft	0.00634
GO:0033227	dsRNA transport	0.00634
GO:0051414	response to cortisol	0.00634
GO:0060920	cardiac pacemaker cell differentiation	0.00634
GO:0086045	membrane depolarization during AV node cell action potential	0.00634
GO:2001268	negative regulation of cysteine-type endopeptidase activity involved in apoptotic signaling pathway	0.00634
GO:0035637	multicellular organismal signaling	0.00654
GO:0048513	animal organ development	0.00688
GO:0003278	apoptotic process involved in heart morphogenesis	0.00792
GO:0007512	adult heart development	0.00792
GO:0051890	regulation of cardioblast differentiation	0.00792
GO:0086016	AV node cell action potential	0.00792
GO:0086027	AV node cell to bundle of His cell signaling	0.00792
GO:1903044	protein localization to membrane raft	0.00792
GO:0048856	anatomical structure development	0.00864
GO:0032989	cellular component morphogenesis	0.00938
GO:0001765	membrane raft assembly	0.0095
GO:0001826	inner cell mass cell differentiation	0.0095
GO:0032620	interleukin-17 production	0.0095
GO:0060923	cardiac muscle cell fate commitment	0.0095
GO:0086067	AV node cell to bundle of His cell communication	0.0095
GO:0090257	regulation of muscle system process	0.00977
GO:0051147	regulation of muscle cell differentiation	0.00997
GO:0008016	regulation of heart contraction	0.01017
GO:0009653	anatomical structure morphogenesis	0.01039
GO:0042693	muscle cell fate commitment	0.01107
GO:0061577	calcium ion transmembrane transport via high voltage-gated calcium channel	0.01107
GO:0009888	tissue development	0.01136
GO:0003161	cardiac conduction system development	0.01265
GO:0003207	cardiac chamber formation	0.01265
GO:0003211	cardiac ventricle formation	0.01265
GO:0010881	regulation of cardiac muscle contraction by regulation of the release of sequestered calcium ion	0.01265
GO:0031579	membrane raft organization	0.01265

## Sheet: chr20_57226655_57226675_bp
GO.ID	Term	q-value
GO:0008016	regulation of heart contraction	0.00013
GO:0060047	heart contraction	0.0002
GO:0003015	heart process	0.00021
GO:1903522	regulation of blood circulation	0.00022
GO:1903524	positive regulation of blood circulation	0.00025
GO:0086002	cardiac muscle cell action potential involved in contraction	0.00034
GO:0030199	collagen fibril organization	0.0004
GO:0086065	cell communication involved in cardiac conduction	0.00046
GO:0060038	cardiac muscle cell proliferation	0.00059
GO:0086001	cardiac muscle cell action potential	0.00066
GO:0030198	extracellular matrix organization	0.00068
GO:0043062	extracellular structure organization	0.00068
GO:0086003	cardiac muscle cell contraction	0.0007
GO:0014855	striated muscle cell proliferation	0.00078
GO:0010232	vascular transport	0.0011
GO:0010643	cell communication by chemical coupling	0.0011
GO:0010645	regulation of cell communication by chemical coupling	0.0011
GO:0010652	positive regulation of cell communication by chemical coupling	0.0011
GO:0010693	negative regulation of alkaline phosphatase activity	0.0011
GO:0035545	determination of left/right asymmetry in nervous system	0.0011
GO:0042704	uterine wall breakdown	0.0011
GO:1903701	substantia propria of cornea development	0.0011
GO:0055017	cardiac muscle tissue growth	0.00113
GO:0060419	heart growth	0.00133
GO:0044057	regulation of system process	0.00134
GO:0008015	blood circulation	0.00153
GO:0003013	circulatory system process	0.00156
GO:0070252	actin-mediated cell contraction	0.00172
GO:0001508	action potential	0.00178
GO:0060048	cardiac muscle contraction	0.00203
GO:0061337	cardiac conduction	0.00203
GO:0003274	endocardial cushion fusion	0.0022
GO:0003275	apoptotic process involved in outflow tract morphogenesis	0.0022
GO:0045726	positive regulation of integrin biosynthetic process	0.0022
GO:1902256	regulation of apoptotic process involved in outflow tract morphogenesis	0.0022
GO:1903365	regulation of fear response	0.0022
GO:1903367	positive regulation of fear response	0.0022
GO:1905006	negative regulation of epithelial to mesenchymal transition involved in endocardial cushion formation	0.0022
GO:1905867	epididymis development	0.0022
GO:2000822	regulation of behavioral fear response	0.0022
GO:2000987	positive regulation of behavioral fear response	0.0022
GO:0030048	actin filament-based movement	0.00243
GO:0050680	negative regulation of epithelial cell proliferation	0.00243
GO:0048565	digestive tract development	0.0025
GO:0055123	digestive system development	0.00302
GO:0007155	cell adhesion	0.00302
GO:0022610	biological adhesion	0.00308
GO:0035637	multicellular organismal signaling	0.00309
GO:0003104	positive regulation of glomerular filtration	0.0033
GO:0003284	septum primum development	0.0033
GO:0003289	atrial septum primum morphogenesis	0.0033
GO:0010936	negative regulation of macrophage cytokine production	0.0033
GO:0035905	ascending aorta development	0.0033
GO:0035910	ascending aorta morphogenesis	0.0033
GO:0042416	dopamine biosynthetic process	0.0033
GO:0045113	regulation of integrin biosynthetic process	0.0033
GO:0051795	positive regulation of timing of catagen	0.0033
GO:0051891	positive regulation of cardioblast differentiation	0.0033
GO:0061343	cell adhesion involved in heart morphogenesis	0.0033
GO:0006941	striated muscle contraction	0.0035
GO:0030308	negative regulation of cell growth	0.00401
GO:0050714	positive regulation of protein secretion	0.0041
GO:0035265	organ growth	0.00419
GO:0007507	heart development	0.00421
GO:0033002	muscle cell proliferation	0.00437
GO:0035469	determination of pancreatic left/right asymmetry	0.00439
GO:0042637	catagen	0.00439
GO:0045112	integrin biosynthetic process	0.00439
GO:0048818	positive regulation of hair follicle maturation	0.00439
GO:0051794	regulation of timing of catagen	0.00439
GO:0071910	determination of liver left/right asymmetry	0.00439
GO:1905007	positive regulation of epithelial to mesenchymal transition involved in endocardial cushion formation	0.00439
GO:0002793	positive regulation of peptide secretion	0.00446
GO:0098609	cell-cell adhesion	0.00517
GO:0003278	apoptotic process involved in heart morphogenesis	0.00549
GO:0010692	regulation of alkaline phosphatase activity	0.00549
GO:0016264	gap junction assembly	0.00549
GO:0051890	regulation of cardioblast differentiation	0.00549
GO:1905005	regulation of epithelial to mesenchymal transition involved in endocardial cushion formation	0.00549
GO:0003149	membranous septum morphogenesis	0.00658
GO:0009713	catechol-containing compound biosynthetic process	0.00658
GO:0010935	regulation of macrophage cytokine production	0.00658
GO:0032906	transforming growth factor beta2 production	0.00658
GO:0032909	regulation of transforming growth factor beta2 production	0.00658
GO:0042423	catecholamine biosynthetic process	0.00658
GO:0061626	pharyngeal arch artery morphogenesis	0.00658
GO:0071107	response to parathyroid hormone	0.00658
GO:0071374	cellular response to parathyroid hormone stimulus	0.00658
GO:0071907	determination of digestive tract left/right asymmetry	0.00658
GO:0048738	cardiac muscle tissue development	0.00672
GO:0045926	negative regulation of growth	0.00684
GO:0002544	chronic inflammatory response	0.00768
GO:0003093	regulation of glomerular filtration	0.00768
GO:0003177	pulmonary valve development	0.00768
GO:0003184	pulmonary valve morphogenesis	0.00768
GO:0015867	ATP transport	0.00768
GO:0033630	positive regulation of cell adhesion mediated by integrin	0.00768
GO:0042635	positive regulation of hair cycle	0.00768
GO:0044851	hair cycle phase	0.00768
GO:0045907	positive regulation of vasoconstriction	0.00768

## Sheet: chr14_44709315_44709338_bp
GO.ID	Term	q-value
GO:0001501	skeletal system development	4.9e-05
GO:0030199	collagen fibril organization	0.001
GO:0061448	connective tissue development	0.0012
GO:0009887	animal organ morphogenesis	0.0012
GO:0003007	heart morphogenesis	0.0016
GO:0007507	heart development	0.0017
GO:0003144	embryonic heart tube formation	0.0017
GO:0003218	cardiac left ventricle formation	0.0017
GO:0001568	blood vessel development	0.0019
GO:0002011	morphogenesis of an epithelial sheet	0.0019
GO:0001944	vasculature development	0.0022
GO:0072358	cardiovascular system development	0.0022
GO:0016525	negative regulation of angiogenesis	0.0023
GO:2000181	negative regulation of blood vessel morphogenesis	0.0024
GO:1901343	negative regulation of vasculature development	0.0026
GO:0051591	response to cAMP	0.0027
GO:0030198	extracellular matrix organization	0.0027
GO:0043062	extracellular structure organization	0.0027
GO:0010595	positive regulation of endothelial cell migration	0.0028
GO:0021569	rhombomere 3 development	0.0034
GO:0021570	rhombomere 4 development	0.0034
GO:0032914	positive regulation of transforming growth factor beta1 production	0.0034
GO:0033591	response to L-ascorbic acid	0.0034
GO:0035989	tendon development	0.0034
GO:0048014	Tie signaling pathway	0.0034
GO:0001936	regulation of endothelial cell proliferation	0.0037
GO:0046683	response to organophosphorus	0.0047
GO:0030335	positive regulation of cell migration	0.005
GO:0051240	positive regulation of multicellular organismal process	0.005
GO:0003219	cardiac right ventricle formation	0.0051
GO:1903225	negative regulation of endodermal cell differentiation	0.0051
GO:0001935	endothelial cell proliferation	0.0052
GO:0001525	angiogenesis	0.0057
GO:2000147	positive regulation of cell motility	0.0058
GO:0010634	positive regulation of epithelial cell migration	0.006
GO:0014074	response to purine-containing compound	0.006
GO:0051093	negative regulation of developmental process	0.0062
GO:0051384	response to glucocorticoid	0.0063
GO:0051272	positive regulation of cellular component movement	0.0063
GO:0001704	formation of primary germ layer	0.0065
GO:0009629	response to gravity	0.0068
GO:0021546	rhombomere development	0.0068
GO:0045112	integrin biosynthetic process	0.0068
GO:0010594	regulation of endothelial cell migration	0.0074
GO:0040017	positive regulation of locomotion	0.0075
GO:0031960	response to corticosteroid	0.0078
GO:0003206	cardiac chamber morphogenesis	0.008
GO:0014070	response to organic cyclic compound	0.008
GO:0042060	wound healing	0.0084
GO:0032905	transforming growth factor beta1 production	0.0085
GO:0032908	regulation of transforming growth factor beta1 production	0.0085
GO:0070493	thrombin-activated receptor signaling pathway	0.0085
GO:0060348	bone development	0.0098
GO:0051151	negative regulation of smooth muscle cell differentiation	0.0102
GO:0051482	positive regulation of cytosolic calcium ion concentration involved in phospholipase C-activating G-protein coupled signaling pathway	0.0102
GO:0060536	cartilage morphogenesis	0.0102
GO:1903026	negative regulation of RNA polymerase II regulatory region sequence-specific DNA binding	0.0102
GO:1903224	regulation of endodermal cell differentiation	0.0102
GO:2000542	negative regulation of gastrulation	0.0102
GO:0048646	anatomical structure formation involved in morphogenesis	0.0104
GO:0072359	circulatory system development	0.0106
GO:0048514	blood vessel morphogenesis	0.0107
GO:0043542	endothelial cell migration	0.0111
GO:0051216	cartilage development	0.0113
GO:0048513	animal organ development	0.0114
GO:0003214	cardiac left ventricle morphogenesis	0.0119
GO:0010042	response to manganese ion	0.0119
GO:0071636	positive regulation of transforming growth factor beta production	0.0119
GO:1903025	regulation of RNA polymerase II regulatory region sequence-specific DNA binding	0.0119
GO:1904627	response to phorbol 13-acetate 12-myristate	0.0119
GO:2000251	positive regulation of actin cytoskeleton reorganization	0.0119
GO:0003207	cardiac chamber formation	0.0136
GO:0003211	cardiac ventricle formation	0.0136
GO:0021561	facial nerve development	0.0136
GO:0021610	facial nerve morphogenesis	0.0136
GO:0021612	facial nerve structural organization	0.0136
GO:0042340	keratan sulfate catabolic process	0.0136
GO:0060347	heart trabecula formation	0.0136
GO:0060707	trophoblast giant cell differentiation	0.0136
GO:0007369	gastrulation	0.0137
GO:0003205	cardiac chamber development	0.0139
GO:0032501	multicellular organismal process	0.0141
GO:0010632	regulation of epithelial cell migration	0.0147
GO:0009611	response to wounding	0.0153
GO:0021604	cranial nerve structural organization	0.0153
GO:0048705	skeletal system morphogenesis	0.0154
GO:0002009	morphogenesis of an epithelium	0.0157
GO:0009653	anatomical structure morphogenesis	0.0158
GO:0045765	regulation of angiogenesis	0.0165
GO:0021783	preganglionic parasympathetic fiber development	0.017
GO:0048731	system development	0.0174
GO:0048598	embryonic morphogenesis	0.0186
GO:0001958	endochondral ossification	0.0187
GO:0010288	response to lead ion	0.0187
GO:0035313	wound healing, spreading of epidermal cells	0.0187
GO:0036075	replacement ossification	0.0187
GO:0072012	glomerulus vasculature development	0.0187
GO:1901342	regulation of vasculature development	0.019
GO:0051239	regulation of multicellular organismal process	0.0195
GO:0001829	trophectodermal cell differentiation	0.0204

## Sheet: chr14_101180933_101180947_bp
GO.ID	Term	q-value
GO:0090370	negative regulation of cholesterol efflux	0.0011
GO:0035694	mitochondrial protein catabolic process	0.0022
GO:0055098	response to low-density lipoprotein particle stimulus	0.0022
GO:0072368	regulation of lipid transport by negative regulation of transcription from RNA polymerase II promoter	0.0022
GO:0010886	positive regulation of cholesterol storage	0.0033
GO:0050910	detection of mechanical stimulus involved in sensory perception of sound	0.0033
GO:0071499	cellular response to laminar fluid shear stress	0.0033
GO:0010885	regulation of cholesterol storage	0.0044
GO:0032372	negative regulation of sterol transport	0.0044
GO:0032375	negative regulation of cholesterol transport	0.0044
GO:0060088	auditory receptor cell stereocilium organization	0.0044
GO:0072367	regulation of lipid transport by regulation of transcription from RNA polymerase II promoter	0.0044
GO:0034214	protein hexamerization	0.0055
GO:0034616	response to laminar fluid shear stress	0.0055
GO:0036149	phosphatidylinositol acyl-chain remodeling	0.0055
GO:0002093	auditory receptor cell morphogenesis	0.0066
GO:0010874	regulation of cholesterol efflux	0.0066
GO:0010878	cholesterol storage	0.0066
GO:0034982	mitochondrial protein processing	0.0066
GO:0036148	phosphatidylglycerol acyl-chain remodeling	0.0066
GO:0043252	sodium-independent organic anion transport	0.0066
GO:0010884	positive regulation of lipid storage	0.0077
GO:2000188	regulation of cholesterol homeostasis	0.0088
GO:0036150	phosphatidylserine acyl-chain remodeling	0.0099
GO:0006869	lipid transport	0.0109
GO:0032369	negative regulation of lipid transport	0.011
GO:0050482	arachidonic acid secretion	0.011
GO:0050974	detection of mechanical stimulus involved in sensory perception	0.011
GO:0055094	response to lipoprotein particle	0.011
GO:0060117	auditory receptor cell development	0.011
GO:0060122	inner ear receptor stereocilium organization	0.011
GO:0071498	cellular response to fluid shear stress	0.011
GO:1903963	arachidonate transport	0.011
GO:0051604	protein maturation	0.0113
GO:0036151	phosphatidylcholine acyl-chain remodeling	0.012
GO:0036152	phosphatidylethanolamine acyl-chain remodeling	0.012
GO:0010876	lipid localization	0.0139
GO:0032371	regulation of sterol transport	0.0153
GO:0032374	regulation of cholesterol transport	0.0153
GO:0032309	icosanoid secretion	0.0164
GO:0033344	cholesterol efflux	0.0164
GO:0034405	response to fluid shear stress	0.0164
GO:0050982	detection of mechanical stimulus	0.0175
GO:0071715	icosanoid transport	0.0175
GO:1901571	fatty acid derivative transport	0.0175
GO:0006658	phosphatidylserine metabolic process	0.0186
GO:0006851	mitochondrial calcium ion transmembrane transport	0.0186
GO:0060119	inner ear receptor cell development	0.0186
GO:0006654	phosphatidic acid biosynthetic process	0.0196
GO:0042491	auditory receptor cell differentiation	0.0196
GO:0046471	phosphatidylglycerol metabolic process	0.0196
GO:1905953	negative regulation of lipid localization	0.0196
GO:0015711	organic anion transport	0.0197
GO:0010883	regulation of lipid storage	0.0207
GO:0046473	phosphatidic acid metabolic process	0.0207
GO:0006515	protein quality control for misfolded or incompletely synthesized proteins	0.0218
GO:0051179	localization	0.0219
GO:0050906	detection of stimulus involved in sensory perception	0.0229
GO:0035315	hair cell differentiation	0.024
GO:0060113	inner ear receptor cell differentiation	0.025
GO:0051973	positive regulation of telomerase activity	0.0272
GO:0055085	transmembrane transport	0.0277
GO:0015909	long-chain fatty acid transport	0.0283
GO:0042490	mechanoreceptor differentiation	0.0293
GO:0042632	cholesterol homeostasis	0.0304
GO:0055092	sterol homeostasis	0.0304
GO:0060563	neuroepithelial cell differentiation	0.0304
GO:1905954	positive regulation of lipid localization	0.0304
GO:0006820	anion transport	0.0308
GO:0045540	regulation of cholesterol biosynthetic process	0.0315
GO:0051234	establishment of localization	0.0318
GO:0030301	cholesterol transport	0.0325
GO:0019915	lipid storage	0.0336
GO:0006811	ion transport	0.034
GO:0002066	columnar/cuboidal epithelial cell development	0.0347
GO:0051972	regulation of telomerase activity	0.0347
GO:0015918	sterol transport	0.0357
GO:0090181	regulation of cholesterol metabolic process	0.0368
GO:1902930	regulation of alcohol biosynthetic process	0.0368
GO:1903146	regulation of autophagy of mitochondrion	0.04
GO:0015908	fatty acid transport	0.0411
GO:0046717	acid secretion	0.0432
GO:0032368	regulation of lipid transport	0.0442
GO:0046470	phosphatidylcholine metabolic process	0.0453
GO:0009581	detection of external stimulus	0.0474
GO:0009582	detection of abiotic stimulus	0.0495
GO:2000573	positive regulation of DNA biosynthetic process	0.0495
GO:0006695	cholesterol biosynthetic process	0.0516
GO:0042472	inner ear morphogenesis	0.0527
GO:1902653	secondary alcohol biosynthetic process	0.0527
GO:1903955	positive regulation of protein targeting to mitochondrion	0.0537
GO:0007005	mitochondrion organization	0.0544
GO:0016126	sterol biosynthetic process	0.0548
GO:0055088	lipid homeostasis	0.0548
GO:0007605	sensory perception of sound	0.0568
GO:0050810	regulation of steroid biosynthetic process	0.0568
GO:1903214	regulation of protein targeting to mitochondrion	0.0589
GO:1905952	regulation of lipid localization	0.0589
GO:0002065	columnar/cuboidal epithelial cell differentiation	0.0621
GO:0015698	inorganic anion transport	0.0621

## Sheet: chr17_72764600_72764690_bp
GO.ID	Term	q-value
GO:0032501	multicellular organismal process	0.00024
GO:0098660	inorganic ion transmembrane transport	0.00101
GO:0003144	embryonic heart tube formation	0.00147
GO:0003218	cardiac left ventricle formation	0.00147
GO:0010711	negative regulation of collagen catabolic process	0.00147
GO:0060003	copper ion export	0.00147
GO:0060309	elastin catabolic process	0.00147
GO:0060310	regulation of elastin catabolic process	0.00147
GO:0060311	negative regulation of elastin catabolic process	0.00147
GO:0034765	regulation of ion transmembrane transport	0.0019
GO:0034762	regulation of transmembrane transport	0.00232
GO:0033993	response to lipid	0.00287
GO:0010710	regulation of collagen catabolic process	0.00293
GO:0015677	copper ion import	0.00293
GO:0033591	response to L-ascorbic acid	0.00293
GO:0051541	elastin metabolic process	0.00293
GO:0060313	negative regulation of blood vessel remodeling	0.00293
GO:0034220	ion transmembrane transport	0.00337
GO:0003219	cardiac right ventricle formation	0.00439
GO:0010716	negative regulation of extracellular matrix disassembly	0.00439
GO:0015680	intracellular copper ion transport	0.00439
GO:0010035	response to inorganic substance	0.00489
GO:0043269	regulation of ion transport	0.00523
GO:0009629	response to gravity	0.00586
GO:0010713	negative regulation of collagen metabolic process	0.00586
GO:0042747	circadian sleep/wake cycle, REM sleep	0.00586
GO:0035434	copper ion transmembrane transport	0.00731
GO:0044252	negative regulation of multicellular organismal metabolic process	0.00731
GO:0070493	thrombin-activated receptor signaling pathway	0.00731
GO:1903054	negative regulation of extracellular matrix organization	0.00731
GO:0098662	inorganic cation transmembrane transport	0.00801
GO:0034104	negative regulation of tissue remodeling	0.00877
GO:0051482	positive regulation of cytosolic calcium ion concentration involved in phospholipase C-activating G-protein coupled signaling pathway	0.00877
GO:0060312	regulation of blood vessel remodeling	0.00877
GO:0060536	cartilage morphogenesis	0.00877
GO:1903026	negative regulation of RNA polymerase II regulatory region sequence-specific DNA binding	0.00877
GO:0009743	response to carbohydrate	0.00954
GO:0009611	response to wounding	0.00977
GO:0003214	cardiac left ventricle morphogenesis	0.01023
GO:1903025	regulation of RNA polymerase II regulatory region sequence-specific DNA binding	0.01023
GO:0007275	multicellular organism development	0.01052
GO:0055085	transmembrane transport	0.01087
GO:0003207	cardiac chamber formation	0.01168
GO:0003211	cardiac ventricle formation	0.01168
GO:0010663	positive regulation of striated muscle cell apoptotic process	0.01168
GO:0010666	positive regulation of cardiac muscle cell apoptotic process	0.01168
GO:0060707	trophoblast giant cell differentiation	0.01168
GO:0098655	cation transmembrane transport	0.01183
GO:0003006	developmental process involved in reproduction	0.0127
GO:0006878	cellular copper ion homeostasis	0.01313
GO:0030001	metal ion transport	0.01372
GO:0070588	calcium ion transmembrane transport	0.01383
GO:0006811	ion transport	0.01427
GO:0022414	reproductive process	0.01456
GO:0022410	circadian sleep/wake cycle process	0.01458
GO:0048240	sperm capacitation	0.01458
GO:0050802	circadian sleep/wake cycle, sleep	0.01458
GO:0000003	reproduction	0.01463
GO:0010288	response to lead ion	0.01603
GO:0010661	positive regulation of muscle cell apoptotic process	0.01603
GO:0042745	circadian sleep/wake cycle	0.01603
GO:0046688	response to copper ion	0.01603
GO:0055070	copper ion homeostasis	0.01603
GO:0001829	trophectodermal cell differentiation	0.01747
GO:0006825	copper ion transport	0.01747
GO:0010715	regulation of extracellular matrix disassembly	0.01747
GO:0030431	sleep	0.01747
GO:0035025	positive regulation of Rho protein signal transduction	0.01747
GO:1903019	negative regulation of glycoprotein metabolic process	0.01747
GO:0048856	anatomical structure development	0.01843
GO:0003215	cardiac right ventricle morphogenesis	0.01892
GO:0006516	glycoprotein catabolic process	0.01892
GO:1901385	regulation of voltage-gated calcium channel activity	0.01892
GO:0060009	Sertoli cell development	0.02036
GO:2000678	negative regulation of transcription regulatory region DNA binding	0.02036
GO:1901700	response to oxygen-containing compound	0.02093
GO:0010038	response to metal ion	0.02104
GO:0006874	cellular calcium ion homeostasis	0.02155
GO:0001937	negative regulation of endothelial cell proliferation	0.0218
GO:0086010	membrane depolarization during action potential	0.0218
GO:0001101	response to acid chemical	0.02206
GO:0006816	calcium ion transport	0.0231
GO:0006882	cellular zinc ion homeostasis	0.02323
GO:0007588	excretion	0.02323
GO:0010712	regulation of collagen metabolic process	0.02323
GO:0060008	Sertoli cell differentiation	0.02323
GO:0055074	calcium ion homeostasis	0.02364
GO:0044246	regulation of multicellular organismal metabolic process	0.02467
GO:0055069	zinc ion homeostasis	0.02467
GO:0030198	extracellular matrix organization	0.02471
GO:0043062	extracellular structure organization	0.02471
GO:0044703	multi-organism reproductive process	0.02551
GO:0072503	cellular divalent inorganic cation homeostasis	0.02553
GO:0032757	positive regulation of interleukin-8 production	0.02753
GO:0045742	positive regulation of epidermal growth factor receptor signaling pathway	0.02753
GO:0072507	divalent inorganic cation homeostasis	0.02835
GO:0018108	peptidyl-tyrosine phosphorylation	0.02863
GO:0018212	peptidyl-tyrosine modification	0.02892
GO:0048512	circadian behavior	0.02896
GO:0060706	cell differentiation involved in embryonic placenta development	0.02896
