# Supplementary material for: Investigating the role of super-enhancer RNAs underlying embryonic stem cell differentiation
Source: BMC Genomics. 2019 Dec 30;20(Suppl 10):896. doi: 10.1186/s12864-019-6293-x (PMC6936076; doi:10.1186/s12864-019-6293-x)
Supplement: Supplementary file 6 — Additional file 6. GO terms of individual early stage-specific seRNA-associated genes, related to Additional file 1: Figure S2. [file 12864_2019_6293_MOESM6_ESM.xlsx]

## Sheet: chr4_26022814_26022823_bp
GO.ID	Term	q-value
GO:0048791	calcium ion-regulated exocytosis of neurotransmitter	3e-05
GO:0017158	regulation of calcium ion-dependent exocytosis	0.00029
GO:0016079	synaptic vesicle exocytosis	0.00034
GO:1903305	regulation of regulated secretory pathway	0.00074
GO:0017156	calcium ion regulated exocytosis	0.00078
GO:0099504	synaptic vesicle cycle	0.00092
GO:0034115	negative regulation of heterotypic cell-cell adhesion	0.00098
GO:0055091	phospholipid homeostasis	0.00098
GO:0060354	negative regulation of cell adhesion molecule production	0.00098
GO:0070586	cell-cell adhesion involved in gastrulation	0.00098
GO:0070587	regulation of cell-cell adhesion involved in gastrulation	0.00098
GO:0090521	glomerular visceral epithelial cell migration	0.00098
GO:0007269	neurotransmitter secretion	0.00112
GO:0099643	signal release from synapse	0.00112
GO:0048489	synaptic vesicle transport	0.0013
GO:0097480	establishment of synaptic vesicle localization	0.0013
GO:0099003	vesicle-mediated transport in synapse	0.0013
GO:0097479	synaptic vesicle localization	0.00139
GO:0099531	presynaptic process involved in chemical synaptic transmission	0.00149
GO:1903530	regulation of secretion by cell	0.0018
GO:0045995	regulation of embryonic development	0.0019
GO:0010901	regulation of very-low-density lipoprotein particle remodeling	0.00195
GO:0010903	negative regulation of very-low-density lipoprotein particle remodeling	0.00195
GO:0030300	regulation of intestinal cholesterol absorption	0.00195
GO:0032185	septin cytoskeleton organization	0.00195
GO:0050713	negative regulation of interleukin-1 beta secretion	0.00195
GO:0060478	acrosomal vesicle exocytosis	0.00195
GO:0072272	proximal/distal pattern formation involved in metanephric nephron development	0.00195
GO:0097055	agmatine biosynthetic process	0.00195
GO:0098629	trans-Golgi network membrane organization	0.00195
GO:1901162	primary amino compound biosynthetic process	0.00195
GO:1904478	regulation of intestinal absorption	0.00195
GO:1904729	regulation of intestinal lipid absorption	0.00195
GO:0006836	neurotransmitter transport	0.00224
GO:0051046	regulation of secretion	0.00229
GO:0001505	regulation of neurotransmitter levels	0.00236
GO:0017157	regulation of exocytosis	0.00236
GO:0002740	negative regulation of cytokine secretion involved in immune response	0.00293
GO:0010898	positive regulation of triglyceride catabolic process	0.00293
GO:0015847	putrescine transport	0.00293
GO:0016476	regulation of embryonic cell shape	0.00293
GO:0032489	regulation of Cdc42 protein signal transduction	0.00293
GO:0033700	phospholipid efflux	0.00293
GO:0034371	chylomicron remodeling	0.00293
GO:0034372	very-low-density lipoprotein particle remodeling	0.00293
GO:0050711	negative regulation of interleukin-1 secretion	0.00293
GO:0060353	regulation of cell adhesion molecule production	0.00293
GO:0072047	proximal/distal pattern formation involved in nephron development	0.00293
GO:0072081	specification of nephron tubule identity	0.00293
GO:0072086	specification of loop of Henle identity	0.00293
GO:0072268	pattern specification involved in metanephros development	0.00293
GO:0032879	regulation of localization	0.00331
GO:0048598	embryonic morphogenesis	0.00344
GO:0097164	ammonium ion metabolic process	0.00364
GO:0045055	regulated exocytosis	0.00382
GO:0010873	positive regulation of cholesterol esterification	0.00391
GO:0010896	regulation of triglyceride catabolic process	0.00391
GO:0014012	peripheral nervous system axon regeneration	0.00391
GO:0018158	protein oxidation	0.00391
GO:0032691	negative regulation of interleukin-1 beta production	0.00391
GO:0034114	regulation of heterotypic cell-cell adhesion	0.00391
GO:0034370	triglyceride-rich lipoprotein particle remodeling	0.00391
GO:0045723	positive regulation of fatty acid biosynthetic process	0.00391
GO:0051006	positive regulation of lipoprotein lipase activity	0.00391
GO:0061365	positive regulation of triglyceride lipase activity	0.00391
GO:0072070	loop of Henle development	0.00391
GO:1902269	positive regulation of polyamine transmembrane transport	0.00391
GO:0010810	regulation of cell-substrate adhesion	0.00467
GO:0010872	regulation of cholesterol esterification	0.00488
GO:0032488	Cdc42 protein signal transduction	0.00488
GO:0033387	putrescine biosynthetic process from ornithine	0.00488
GO:0034378	chylomicron assembly	0.00488
GO:0034380	high-density lipoprotein particle assembly	0.00488
GO:0034384	high-density lipoprotein particle clearance	0.00488
GO:0043691	reverse cholesterol transport	0.00488
GO:0060352	cell adhesion molecule production	0.00488
GO:1901160	primary amino compound metabolic process	0.00488
GO:0006887	exocytosis	0.00571
GO:0051049	regulation of transport	0.0058
GO:0002093	auditory receptor cell morphogenesis	0.00585
GO:0009445	putrescine metabolic process	0.00585
GO:0009446	putrescine biosynthetic process	0.00585
GO:0030299	intestinal cholesterol absorption	0.00585
GO:0032692	negative regulation of interleukin-1 production	0.00585
GO:0034375	high-density lipoprotein particle remodeling	0.00585
GO:0061004	pattern specification involved in kidney development	0.00585
GO:0072048	renal system pattern specification	0.00585
GO:0098856	intestinal lipid absorption	0.00585
GO:1902047	polyamine transmembrane transport	0.00585
GO:1902267	regulation of polyamine transmembrane transport	0.00585
GO:0051650	establishment of vesicle localization	0.00679
GO:0006591	ornithine metabolic process	0.00683
GO:0007379	segment specification	0.00683
GO:0015846	polyamine transport	0.00683
GO:0018206	peptidyl-methionine modification	0.00683
GO:0034367	macromolecular complex remodeling	0.00683
GO:0034368	protein-lipid complex remodeling	0.00683
GO:0034369	plasma lipoprotein particle remodeling	0.00683
GO:0035376	sterol import	0.00683
GO:0060192	negative regulation of lipase activity	0.00683

## Sheet: chr2_74408903_74408905_bp
GO.ID	Term	q-value
GO:0048382	mesendoderm development	3.6e-05
GO:0042074	cell migration involved in gastrulation	0.0001
GO:0007049	cell cycle	0.00095
GO:0060563	neuroepithelial cell differentiation	0.00132
GO:0000278	mitotic cell cycle	0.00141
GO:0060425	lung morphogenesis	0.00161
GO:0006529	asparagine biosynthetic process	0.00196
GO:0010085	polarity specification of proximal/distal axis	0.00196
GO:0015728	mevalonate transport	0.00196
GO:0042774	plasma membrane ATP synthesis coupled electron transport	0.00196
GO:0044133	growth of symbiont on or near host	0.00196
GO:0044139	modulation of growth of symbiont on or near host	0.00196
GO:0044140	negative regulation of growth of symbiont on or near host surface	0.00196
GO:0048321	axial mesodermal cell differentiation	0.00196
GO:0048322	axial mesodermal cell fate commitment	0.00196
GO:0048327	axial mesodermal cell fate specification	0.00196
GO:0051780	behavioral response to nutrient	0.00196
GO:0060802	epiblast cell-extraembryonic ectoderm cell signaling involved in anterior/posterior axis specification	0.00196
GO:0070981	L-asparagine biosynthetic process	0.00196
GO:0070982	L-asparagine metabolic process	0.00196
GO:0090010	transforming growth factor beta receptor signaling pathway involved in primitive streak formation	0.00196
GO:0090133	mesendoderm migration	0.00196
GO:0090134	cell migration involved in mesendoderm migration	0.00196
GO:1901383	negative regulation of chorionic trophoblast cell proliferation	0.00196
GO:0000226	microtubule cytoskeleton organization	0.00211
GO:0001947	heart looping	0.00242
GO:0003143	embryonic heart tube morphogenesis	0.00281
GO:0061371	determination of heart left/right asymmetry	0.00281
GO:0035050	embryonic heart tube development	0.00368
GO:0001831	trophectodermal cellular morphogenesis	0.00391
GO:0006528	asparagine metabolic process	0.00391
GO:0006787	porphyrin-containing compound catabolic process	0.00391
GO:0009946	proximal/distal axis specification	0.00391
GO:0031134	sister chromatid biorientation	0.00391
GO:0031427	response to methotrexate	0.00391
GO:0033015	tetrapyrrole catabolic process	0.00391
GO:0033505	floor plate morphogenesis	0.00391
GO:0035879	plasma membrane lactate transport	0.00391
GO:0042167	heme catabolic process	0.00391
GO:0044146	negative regulation of growth of symbiont involved in interaction with host	0.00391
GO:0046149	pigment catabolic process	0.00391
GO:0048320	axial mesoderm formation	0.00391
GO:0048859	formation of anatomical boundary	0.00391
GO:0051873	killing by host of symbiont cells	0.00391
GO:0060128	corticotropin hormone secreting cell differentiation	0.00391
GO:0060459	left lung development	0.00391
GO:0060460	left lung morphogenesis	0.00391
GO:1900224	positive regulation of nodal signaling pathway involved in determination of lateral mesoderm left/right asymmetry	0.00391
GO:0007492	endoderm development	0.00432
GO:0022402	cell cycle process	0.00496
GO:0140014	mitotic nuclear division	0.00513
GO:0002065	columnar/cuboidal epithelial cell differentiation	0.00556
GO:0002085	inhibition of neuroepithelial cell differentiation	0.00586
GO:0008078	mesodermal cell migration	0.00586
GO:0033563	dorsal/ventral axon guidance	0.00586
GO:0044110	growth involved in symbiotic interaction	0.00586
GO:0044116	growth of symbiont involved in interaction with host	0.00586
GO:0044144	modulation of growth of symbiont involved in interaction with host	0.00586
GO:0048319	axial mesoderm morphogenesis	0.00586
GO:0051852	disruption by host of symbiont cells	0.00586
GO:0051883	killing of cells in other organism involved in symbiotic interaction	0.00586
GO:0060129	thyroid-stimulating hormone-secreting cell differentiation	0.00586
GO:0065001	specification of axis polarity	0.00586
GO:0097360	chorionic trophoblast cell proliferation	0.00586
GO:1901164	negative regulation of trophoblast cell migration	0.00586
GO:1901382	regulation of chorionic trophoblast cell proliferation	0.00586
GO:0007017	microtubule-based process	0.00742
GO:0015727	lactate transport	0.0078
GO:0021798	forebrain dorsal/ventral pattern formation	0.0078
GO:0035873	lactate transmembrane transport	0.0078
GO:0051818	disruption of cells of other organism involved in symbiotic interaction	0.0078
GO:0060136	embryonic process involved in female pregnancy	0.0078
GO:0060137	maternal process involved in parturition	0.0078
GO:0061101	neuroendocrine cell differentiation	0.0078
GO:1900107	regulation of nodal signaling pathway	0.0078
GO:1900145	regulation of nodal signaling pathway involved in determination of left/right asymmetry	0.0078
GO:1900175	regulation of nodal signaling pathway involved in determination of lateral mesoderm left/right asymmetry	0.0078
GO:2000382	positive regulation of mesoderm development	0.0078
GO:0007368	determination of left/right symmetry	0.00824
GO:0043901	negative regulation of multi-organism process	0.00846
GO:0007498	mesoderm development	0.00916
GO:0007098	centrosome cycle	0.00939
GO:0000492	box C/D snoRNP assembly	0.00974
GO:0001842	neural fold formation	0.00974
GO:0007567	parturition	0.00974
GO:0030916	otic vesicle formation	0.00974
GO:0030917	midbrain-hindbrain boundary development	0.00974
GO:0032927	positive regulation of activin receptor signaling pathway	0.00974
GO:0033504	floor plate development	0.00974
GO:0038107	nodal signaling pathway involved in determination of left/right asymmetry	0.00974
GO:0042487	regulation of odontogenesis of dentin-containing tooth	0.00974
GO:0061450	trophoblast cell migration	0.00974
GO:1900094	regulation of transcription from RNA polymerase II promoter involved in determination of left/right symmetry	0.00974
GO:1900164	nodal signaling pathway involved in determination of lateral mesoderm left/right asymmetry	0.00974
GO:1901163	regulation of trophoblast cell migration	0.00974
GO:0007346	regulation of mitotic cell cycle	0.00984
GO:0009799	specification of symmetry	0.01012
GO:0009855	determination of bilateral symmetry	0.01012
GO:0048732	gland development	0.01017
GO:0031023	microtubule organizing center organization	0.01062

## Sheet: chr16_20367584_20367628
GO.ID	Term	q-value
GO:0006903	vesicle targeting	0.0021
GO:0007412	axon target recognition	0.0029
GO:0044565	dendritic cell proliferation	0.0029
GO:0045350	interferon-beta biosynthetic process	0.0029
GO:0045357	regulation of interferon-beta biosynthetic process	0.0029
GO:0045359	positive regulation of interferon-beta biosynthetic process	0.0029
GO:0051092	positive regulation of NF-kappaB transcription factor activity	0.0046
GO:0051656	establishment of organelle localization	0.0047
GO:0045351	type I interferon biosynthetic process	0.0073
GO:0060052	neurofilament cytoskeleton organization	0.0073
GO:1904415	regulation of xenophagy	0.0073
GO:1904417	positive regulation of xenophagy	0.0073
GO:0035280	miRNA loading onto RISC involved in gene silencing by miRNA	0.0088
GO:0035567	non-canonical Wnt signaling pathway	0.009
GO:0019896	axonal transport of mitochondrion	0.0102
GO:0098792	xenophagy	0.0102
GO:0016241	regulation of macroautophagy	0.0114
GO:0070922	small RNA loading onto RISC	0.0117
GO:0051640	organelle localization	0.0128
GO:0032727	positive regulation of interferon-alpha production	0.0131
GO:0042755	eating behavior	0.0131
GO:0051650	establishment of vesicle localization	0.0153
GO:0032647	regulation of interferon-alpha production	0.016
GO:0051091	positive regulation of DNA binding transcription factor activity	0.0165
GO:0051648	vesicle localization	0.0165
GO:0007628	adult walking behavior	0.0175
GO:0031054	pre-miRNA processing	0.0175
GO:0032607	interferon-alpha production	0.0175
GO:0035278	miRNA mediated inhibition of translation	0.0175
GO:0040033	negative regulation of translation, ncRNA-mediated	0.0175
GO:0045974	regulation of translation, ncRNA-mediated	0.0175
GO:0090659	walking behavior	0.0175
GO:0001913	T cell mediated cytotoxicity	0.0189
GO:0034643	establishment of mitochondrion localization, microtubule-mediated	0.0204
GO:0047497	mitochondrion transport along microtubule	0.0204
GO:0050690	regulation of defense response to virus by virus	0.0204
GO:0051654	establishment of mitochondrion localization	0.0218
GO:0010586	miRNA metabolic process	0.0232
GO:0042108	positive regulation of cytokine biosynthetic process	0.0247
GO:0032728	positive regulation of interferon-beta production	0.0261
GO:0035666	TRIF-dependent toll-like receptor signaling pathway	0.0261
GO:0002833	positive regulation of response to biotic stimulus	0.029
GO:0021762	substantia nigra development	0.029
GO:0009057	macromolecule catabolic process	0.0293
GO:0016236	macroautophagy	0.0298
GO:0002756	MyD88-independent toll-like receptor signaling pathway	0.0304
GO:0045103	intermediate filament-based process	0.0318
GO:0045104	intermediate filament cytoskeleton organization	0.0318
GO:0010506	regulation of autophagy	0.0325
GO:0002931	response to ischemia	0.0332
GO:0048747	muscle fiber development	0.0332
GO:0031329	regulation of cellular catabolic process	0.0344
GO:1901224	positive regulation of NIK/NF-kappaB signaling	0.0347
GO:0007223	Wnt signaling pathway, calcium modulating pathway	0.0361
GO:0050830	defense response to Gram-positive bacterium	0.0361
GO:0051646	mitochondrion localization	0.0361
GO:0098930	axonal transport	0.0361
GO:0051090	regulation of DNA binding transcription factor activity	0.0382
GO:0048857	neural nucleus development	0.0389
GO:0001909	leukocyte mediated cytotoxicity	0.0417
GO:0002456	T cell mediated immunity	0.0417
GO:0008088	axo-dendritic transport	0.0417
GO:0061912	selective autophagy	0.0417
GO:0006027	glycosaminoglycan catabolic process	0.0432
GO:0019233	sensory perception of pain	0.0432
GO:0032480	negative regulation of type I interferon production	0.0432
GO:0032608	interferon-beta production	0.0432
GO:0032648	regulation of interferon-beta production	0.0432
GO:0006026	aminoglycan catabolic process	0.0446
GO:0009056	catabolic process	0.0458
GO:0042035	regulation of cytokine biosynthetic process	0.046
GO:1901222	regulation of NIK/NF-kappaB signaling	0.0474
GO:0010501	RNA secondary structure unwinding	0.0488
GO:0035196	production of miRNAs involved in gene silencing by miRNA	0.0488
GO:0045652	regulation of megakaryocyte differentiation	0.0488
GO:0009894	regulation of catabolic process	0.0499
GO:0031331	positive regulation of cellular catabolic process	0.0502
GO:0031050	dsRNA fragmentation	0.0502
GO:0070918	production of small RNA involved in gene silencing by RNA	0.0502
GO:0016239	positive regulation of macroautophagy	0.0516
GO:0007631	feeding behavior	0.0544
GO:0042089	cytokine biosynthetic process	0.0544
GO:0042107	cytokine metabolic process	0.0544
GO:0043407	negative regulation of MAP kinase activity	0.0544
GO:0048207	vesicle targeting, rough ER to cis-Golgi	0.0544
GO:0048208	COPII vesicle coating	0.0544
GO:0006901	vesicle coating	0.0572
GO:0001523	retinoid metabolic process	0.0585
GO:0008344	adult locomotory behavior	0.0585
GO:0072384	organelle transport along microtubule	0.0585
GO:0048199	vesicle targeting, to, from or within Golgi	0.0599
GO:0050905	neuromuscular process	0.0599
GO:0009896	positive regulation of catabolic process	0.0607
GO:0001906	cell killing	0.0613
GO:0030219	megakaryocyte differentiation	0.0613
GO:0071359	cellular response to dsRNA	0.0613
GO:0032481	positive regulation of type I interferon production	0.0627
GO:0090114	COPII-coated vesicle budding	0.0627
GO:0016101	diterpenoid metabolic process	0.0641
GO:0006914	autophagy	0.0658
